# Supplementary material for: Prevalence of vitamin D insufficiency in early pregnancies– a Singapore study
Source: PLoS One. 2024 Apr 11;19(4):e0300063. doi: 10.1371/journal.pone.0300063 (PMC11008890; doi:10.1371/journal.pone.0300063)
Supplement: S1 Data — (XLSX) [file pone.0300063.s001.xlsx]

## Sheet: Sheet1
Participant ID											Vitamin D levels (ng/mL) [20.00-100.00 ng/mL]
	Race	Age	GA	Gravida	Parity	Height (m)	Weight (kg)	Smoker	Hours of sun exposure/day (hours)	Periconceptual multivitamin supplementation
VD-1	Malay	31	11	1	0	1.7	118	No	1	Yes	15.4
VD-2	Chinese	31	13.86	1	0	1.64	47.5	No	<1	Yes	27.9
VD-3	Chinese	29	10	1	0	1.63	48.7	No	30 mins - 1 hour	Yes	13.5
VD-4	Chinese	36	14.29	1	0	1.61	49	No	<2	No	27.1
VD-5	Chinese	33	13.86	1	0	1.6	70	No	5 mins	Yes	16.5
VD-6	Chinese	33	12	3	2	1.7	57.7	No	<1	Yes	22
VD-7	Chinese	31	11	2	0	1.61	49	No	<1	No	22
VD-8	Chinese	31	12.43	2	1	1.55	63	No	<1	No	20.6
VD-9	Chinese	36	13.57	2	1	1.65	52.9	No	4	No	22.9
VD-10	Chinese	30	9.86	2	1	1.64	58	No	30 mins	No	18.4
VD-11	Malay	30	13.57	1	0	1.65	56	No	30 mins	No	24.1
VD-12	Chinese	33	14	1	0	1.61	50.3	No	30 mins	Yes	25.6
VD-13	Chinese	30	12.71	2	1	1.64	51.5	No	30 mins	No	20.1
VD-14	Chinese	31	10.29	2	1	1.6	64.5	No	30 mins	Yes	21.1
VD-15	Chinese	34	15.14	2	1	1.645	72.4	No	30 mins	No	15.8
VD-16	Chinese	29	14.71	1	0	1.6	45	No	0	Yes	28.6
VD-17	Chinese	25	12.43	3	1	1.64	65	No	1	Yes	15.5
VD-18	Chinese	31	13	2	1	1.55	58	No	3	No	17.6
VD-19	Chinese	32	12	1	0	1.49	51	No	30 mins - 2 hours	No	20.4
VD-20	Chinese	30	12.29	1	0	1.64	48	No	3 - 4	Yes	21.2
VD-21	Chinese	37	12.86	2	1	1.53	50	No	30 mins	Yes	33.2
VD-22	Chinese	40	13.71	2	1	1.58	55	No	0	Yes	20.7
VD-23	Chinese	31	12.86	1	0	1.59	54	No	30 mins	No	18.8
VD-24	Chinese	34	15	2	1	1.6	74	No	30 mins	No	23.7
VD-25	Chinese	40	10	3	2	1.5	43.8	No	2	No	18.1
VD-26	Malay	24	10.71	1	0	1.52	60	No	1	No	20.1
VD-27	Chinese	33	11.57	2	0	1.58	68	No	1	No	14.5
VD-28	Chinese	38	12.43	3	2	1.63	41	No	30 mins	No	17.7
VD-29	Chinese	35	14	3	2	1.66	68	No	1 - 2	Yes	22.6
VD-30	Chinese	29	12.29	2	1	1.5	43	No	0	No	11.9
VD-31	Chinese	35	12.57	2	1	1.48	46.5	No	<2	No	24.7
VD-32	Chinese	34	13.86	1	0	1.69	51.6	No	1	No	24.8
VD-33	Indian	29	14	2	1	1.59	44.2	No	30 mins - 1 hour	Yes	16.4
VD-34	Chinese	33	13.14	2	1	1.61	53	No	30 mins - 1 hour	Yes	19.2
VD-35	Others	32	12.86	3	1	1.6	49	No	15 mins	Yes	23.9
VD-36	Chinese	30	13	2	1	1.65	75.2	No	1	No	15.4
VD-37	Chinese	34	12.71	2	0	1.55	53	No	0	Yes	20.4
VD-38	Chinese	37	13	2	1	1.76	70	No	30 mins	No	19.3
VD-39	Indian	31	14	2	1	1.653	83	No	30 mins - 1 hour	Yes	13.8
VD-40	Chinese	35	11.43	2	1	1.58	75	No	2	No	24.8
VD-41	Chinese	37	10.43	1	0	1.63	65	No	1	No	24.1
VD-42	Malay	28	12	2	1	1.65	64	No	1	No	14.6
VD-43	Chinese	36	10.86	3	2	1.57	48.8	No	30 mins - 1 hour	No	26.3
VD-44	Chinese	23	10.86	2	1	1.625	44.7	No	30 mins	Yes	15.9
VD-45	Chinese	35	12.86	2	0	1.55	44	No	30 mins	Yes	28.1
VD-46	Chinese	31	10.71	2	1	1.65	53	No	1	Yes	25.6
VD-47	Chinese	31	12	2	1	1.61	57.8	No	30 mins - 1 hour	No	18.8
VD-48	Chinese	33	12.86	3	2	1.53	56	No	3 - 4 hours	No	22.7
VD-49	Chinese	31	10.86	3	1	1.626	53.5	No	15 mins	No	19.6
VD-50	Chinese	35	11.43	2	1	1.56	57	No	0	Yes	13.1
VD-51	Chinese	33	13.43	2	1	1.66	57	No	2	Yes	23.6
VD-52	Chinese	37	11.57	1	0	1.5	46	No	15 mins	No	20.5
VD-53	Chinese	36	12.57	1	0	1.6	57	No	1	No	21.8
VD-54	Malay	38	13	3	2	1.67	67	No	15 mins	Yes	20.5
VD-55	Chinese	33	10.57	3	2	1.5	52.3	No	30 mins	No	21
VD-56	Chinese	27	12.14	2	1	1.58	49.7	No	< 1 hour	Yes	17.6
VD-57	Chinese	35	12.86	1	0	1.68	59	No	1 - 2 hours	No	18.3
VD-58	Chinese	33	10.14	1	0	1.62	47	No	1	No	13.8
VD-59	Chinese	34	12.43	1	0	1.635	62.5	No	30 mins	No	16.3
VD-60	Chinese	31	14	2	1	1.66	60	No	1	Yes	24.6
VD-61	Others	29	12	1	0	1.54	68	No	1	No	14.5
VD-62	Chinese	32	13.14	1	0	1.57	39.5	No	2	No	25.3
VD-63	Chinese	28	12.57	2	1	1.64	57	No	1 - 2 hours	No	12.2
VD-64	Chinese	30	12.29	1	0	1.71	57	No	2	No	22.2
VD-65	Chinese	27	11.29	1	0	1.6	54	No	1 - 2 hours	No	19.1
VD-66	Chinese	32	10.57	2	1	1.67	56	No	10 mins	Yes	25.8
VD-67	Chinese	39	10.57	2	1	1.57	53	No	5 - 10 mins	Yes	26.3
VD-68	Chinese	30	12.86	3	2	1.52	68	No	3	Yes	18.4
VD-69	Chinese	27	13.14	1	0	1.55	51.9	No	15 - 30 mins	No	15.4
VD-70	Chinese	35	10.29	2	1	1.64	69	No	6	No	25.3
VD-71	Chinese	36	13	2	1	1.54	36	No	< 1 hour	Yes	10.9
VD-72	Chinese	32	12.86	2	1	1.56	53	No	15 mins	No	16.4
VD-73	Chinese	33	11.86	1	0	1.47	40	No	30 mins	Yes	21.7
VD-74	Chinese	30	11.29	2	1	1.7	60	No	2	No	17.9
VD-75	Chinese	35	11	4	1	1.56	63	No	2 - 3 hours	No	25.2
VD-76	Chinese	26	12.14	1	0	1.65	57	No	1	Yes	18.1
VD-77	Chinese	25	10.57	1	0	1.66	64	No	1	No	20.1
VD-78	Chinese	37	10.86	2	1	1.63	66	No	2 - 4 hours	No	14.4
VD-79	Chinese	32	10.71	2	1	1.71	75	No	0.5	No	20.6
VD-80	Chinese	33	10.43	2	1	1.64	83	No	0.5	Yes	18.5
VD-81	Malay	35	13	2	1	1.6	68.7	No	2	Yes	12
VD-82	Chinese	26	13.57	1	0	1.61	62	No	2	Yes	28
VD-83	Chinese	33	10.71	1	0	1.62	62	No	1	Yes	17.8
VD-84	Chinese	30	13	3	1	1.58	53.3	No	1	No	19.6
VD-85	Chinese	28	13.14	2	0	1.64	51.3	No	0	No	18.7
VD-86	Indian	28	11.29	1	0	1.64	85	No	3	No	12.7
VD-87	Chinese	39	10.57	1	0	1.54	63	No	6	Yes	21.5
VD-88	Vietnamese	27	9	2	1	1.57	55	No	15 mins	No	20.6
VD-89	Chinese	28	14	2	1	1.6	45	No	1	Yes	31.7
VD-90	Chinese	30	10.57	1	0	1.58	65	No	2	No	9.8
VD-91	Chinese	37	12.71	2	2 (twins)	1.67	67.4	No	1	No	12.6
VD-92	Chinese	28	11.71	1	0	1.6	52	No	0.5	Yes	28.7
VD-93	Chinese	31	11	0	1	1.66	67	No	1	No	<7.0
